# Supplementary material for: The case for prevention – Primary HIV prevention in the era of universal test and treat: A mathematical modeling study
Source: eClinicalMedicine. 2022 Mar 14;46:101347. doi: 10.1016/j.eclinm.2022.101347 (PMC8924323; doi:10.1016/j.eclinm.2022.101347)
Supplement: Supplementary file 5 [file mmc5.xlsx]

## Sheet: Lesotho calibration data
2017 PHIA
Prevalence Comparison	2-4	5-9	10-14	15-19	20-24	25-29	30-34	35-39	40-44	45-49	50-54	55-59	60-64	65-69	70-74	75-79	80+
Male Spectrum output	0.7996	1.91994	2.99651	3.18856	5.99704	13.1946	23.0325	33.631	42.3774	43.4857	38.3488	32.4414	24.8494	19.1892	14.6894	11.1254	6.96642
Male Survey data	0.58844	0.87562	3.05707	2.80979	3.99386	12.8678	25.989	33.8583	46.8839	42.9762	38.7134	33.3478	0	0	0	0	0
Female Spectrum output	0.79663	1.90144	3.0011	6.3902	15.5217	26.9974	38.7106	49.5656	52.3798	45.6946	34.9022	27.302	20.2933	15.3757	11.6684	8.52257	5.06854
Female Survey data	1.45998	2.89923	3.29995	5.67699	16.6852	31.3527	41.177	49.8998	48.2869	44.2031	38.9267	30.9525	0	0	0	0	0
2014 DHS
Prevalence Comparison	2-4	5-9	10-14	15-19	20-24	25-29	30-34	35-39	40-44	45-49	50-54	55-59	60-64	65-69	70-74	75-79	80+
Male Spectrum output	1.06406	2.99235	3.23923	2.92063	6.6554	16.173	27.1581	37.2866	42.9591	41.125	34.6888	28.1924	21.1407	16.2433	12.8204	9.7937	5.52616
Male Survey data	0	0	0	4.76722	7.52368	17.9474	27.5225	41.2085	43.5308	30.4248	30.7555	26.5579	0	0	0	0	0
Female Spectrum output	1.05445	2.96891	3.23509	6.78476	17.9395	31.6008	43.5928	50.5816	48.6428	39.9783	29.905	22.888	16.6504	12.6687	10.0769	7.42976	3.96318
Female Survey data	0	0	0	5.44168	21.5363	37.5511	44.9458	45.5358	44.6301	37.3513	0	0	0	0	0	0	0
2009 DHS
Prevalence Comparison	2-4	5-9	10-14	15-19	20-24	25-29	30-34	35-39	40-44	45-49	50-54	55-59	60-64	65-69	70-74	75-79	80+
Male Spectrum output	2.41391	3.80694	2.76712	1.86872	8.29886	21.1274	34.3131	40.0204	38.6272	34.5804	27.7201	21.2906	16.4146	12.1554	9.70549	8.24498	3.74153
Male Survey data	0	0	0	2.86538	5.9017	18.4047	40.2284	35.4025	39.2616	32.0922	19.8965	26.2944	0	0	0	0	0
Female Spectrum output	2.40848	3.78413	2.74888	7.18428	22.7821	39.4269	48.0568	44.969	37.5189	29.9213	22.0783	16.4784	12.2659	9.04609	7.35098	5.98788	2.45241
Female Survey data	0	0	0	4.14487	24.127	35.4387	40.7218	42.2661	36.1195	29.49	0	0	0	0	0	0	0
2004 DHS
Prevalence Comparison	2-4	5-9	10-14	15-19	20-24	25-29	30-34	35-39	40-44	45-49	50-54	55-59	60-64	65-69	70-74	75-79	80+
Male Spectrum output	3.06133	3.49742	1.28059	1.42681	10.3317	26.5373	38.6957	40.6247	35.479	30.4996	23.7711	18.2567	15.3005	11.1248	8.1052	7.35802	2.74259
Male Survey data	0	0	0	2.33446	11.4521	24.4585	41.1762	38.7022	32.2722	27.8492	16.3294	16.5753	0	0	0	0	0
Female Spectrum output	3.05056	3.48014	1.26701	8.31094	28.5345	43.4671	45.5316	39.1638	30.4477	23.6311	17.2439	13.0166	10.408	7.59521	5.69918	5.00416	1.52792
Female Survey data	0	0	0	7.88133	24.5076	39.2595	40.385	43.4533	28.5576	16.8334	0	0	0	0	0	0	0

## Sheet: Mozambique calibration data
2015 AIS
Prevalence Comparison	2-4	5-9	10-14	15-19	20-24	25-29	30-34	35-39	40-44	45-49	50-54	55-59	60-64	65-69	70-74	75-79	80+
Male Spectrum output	0.85196	1.5245	1.20036	1.32142	4.70543	10.6827	16.3836	19.9792	19.946	17.3754	13.7169	10.3984	7.77484	6.33562	5.71177	5.20076	3.38837
Male Survey data	-100	-100	-100	1.46908	5.36377	13.653	15.0684	17.5935	17.0894	13.6509	14.2744	7.7719	0	0	0	0	0
Female Spectrum output	0.8521	1.52085	1.19449	2.65794	9.62393	18.2564	24.3001	26.2922	23.9592	19.806	15.6996	12.1522	8.97514	6.64533	5.44674	4.34775	2.28056
Female Survey data	-100	-100	-100	6.53915	13.2801	16.2247	21.6406	23.4347	18.7041	16.936	13.563	11.4307	0	0	0	0	0
2009 AIS
Prevalence Comparison	2-4	5-9	10-14	15-19	20-24	25-29	30-34	35-39	40-44	45-49	50-54	55-59	60-64	65-69	70-74	75-79	80+
Male Spectrum output	1.11273	1.34808	0.66374	1.02228	5.302	12.0903	17.4399	18.7997	16.7738	13.6608	10.074	7.23691	5.58886	4.88325	4.68876	4.3006	2.34223
Male Survey data	0	0	0	2.73279	5.03481	11.6018	13.5062	14.2034	12.4199	10.878	10.5919	7.23225	0	0	0	0	0
Female Spectrum output	1.11077	1.34075	0.65715	2.34273	9.95902	18.332	21.9816	20.6412	16.9451	13.5148	10.3877	7.73064	5.63581	4.15177	3.66041	3.00062	1.17041
Female Survey data	0	0	0	7.13597	14.4836	16.823	15.3532	13.3108	13.0878	10.1791	12.6897	8.80813	0	0	0	0	0

## Sheet: Uganda calibration data
2017 UPHIA
Prevalence Comparison	2-4	5-9	10-14	15-19	20-24	25-29	30-34	35-39	40-44	45-49	50-54	55-59	60-64	65-69	70-74	75-79	80+
Male Spectrum output	0.33222	0.74597	0.82386	0.79018	1.67944	4.15257	7.20401	9.84781	11.507	12.0159	11.0878	9.43156	7.48841	5.58552	4.1924	3.22497	2.11277
Male Survey data	0.47632	0.23606	0.3413	0.46291	1.31786	3.70116	5.51488	9.22239	10.8439	13.9585	9.69504	8.94108	0	0	0	0	0
Female Spectrum output	0.32314	0.73891	0.82675	1.87197	5.12728	8.70324	11.3846	13.1342	13.4031	11.8688	9.52585	7.19653	5.43505	4.10632	3.2094	2.59186	1.71655
Female Survey data	0.6094	0.59071	1.07082	1.80095	5.09734	8.4989	11.3715	12.8878	11.887	12.8112	10.456	9.36005	0	0	0	0	0
2011 AIS
Prevalence Comparison	2-4	5-9	10-14	15-19	20-24	25-29	30-34	35-39	40-44	45-49	50-54	55-59	60-64	65-69	70-74	75-79	80+
Male Spectrum output	0.65505	1.02929	0.88315	0.81555	2.39326	5.70934	9.24729	11.7597	12.5004	11.7107	9.77756	7.58328	5.62388	4.23495	3.25354	2.5041	1.55372
Male Survey data	-100	-100	-100	1.67993	2.78083	4.01558	9.11366	11.0171	11.2568	10.1945	6.53807	5.80671	0	0	0	0	0
Female Spectrum output	0.64724	1.02501	0.88318	2.55474	6.54805	10.0312	12.3979	12.8733	11.2742	9.00179	6.69883	4.97979	3.73663	2.92013	2.351	1.90941	1.17514
Female Survey data	-100	-100	-100	2.95451	7.07253	9.77246	11.0017	12.1092	10.7287	10.534	7.68367	5.52738	0	0	0	0	0
2004-05 AIS
Prevalence Comparison	2-4	5-9	10-14	15-19	20-24	25-29	30-34	35-39	40-44	45-49	50-54	55-59	60-64	65-69	70-74	75-79	80+
Male Spectrum output	0.82191	1.10941	0.78665	0.59648	2.49054	6.5321	10.5142	12.4698	11.999	10.2483	7.6313	5.57396	4.2111	3.21021	2.48872	1.93699	1.08902
Male Survey data	0	0	0	0.27724	2.39649	5.94838	8.13826	9.31412	9.32384	6.92591	6.93221	5.88536	0	0	0	0	0
Female Spectrum output	0.81843	1.1062	0.78377	2.56838	7.27768	11.3061	12.7241	11.4941	9.02981	6.77449	4.81528	3.55404	2.77861	2.21815	1.80854	1.48636	0.82291
Female Survey data	0	0	0	2.62531	6.3219	8.73862	12.1754	9.98238	8.42095	8.26676	5.49117	4.97268	0	0	0	0	0
